# Supplementary material for: Family Communication about Diagnostic Genetic Testing for Younger-Onset Dementia
Source: J Pers Med. 2023 Apr 1;13(4):621. doi: 10.3390/jpm13040621 (PMC10144767; doi:10.3390/jpm13040621)
Supplement: Supplementary file 1 [file jpm-13-00621-s001.zip]

Archive with 1 entries (1 files):
- jpm-2259787-supplementary.pdf
